# Supplementary material for: Better Oral Hygiene Is Associated with a Decreased Risk of Meniere’s Disease: A Nationwide Cohort Study
Source: J Pers Med. 2022 Dec 29;13(1):80. doi: 10.3390/jpm13010080 (PMC9860890; doi:10.3390/jpm13010080)
Supplement: Supplementary file 1 [file jpm-13-00080-s001.zip]

Archive with 1 entries (1 files):
- jpm-2078894-supplementary.pdf
